# Supplementary material for: Long non-coding RNA, LINC01614 as a potential biomarker for prognostic prediction in breast cancer
Source: PeerJ. 2019 Nov 14;7:e7976. doi: 10.7717/peerj.7976 (PMC6858983; doi:10.7717/peerj.7976)
Supplement: Supplemental Information 7 [file peerj-07-7976-s007.r]

lncRNA.BRCA=read.table("TCGA-BRCA-rnaexpr/TCGA-BRCA-rnaexpr.tsv",header = T,sep = '\t',quote = '')
dim(lncRNA.BRCA)
lncRNA.BRCA[1:4,1:4]
rownames(lncRNA.BRCA)=lncRNA.BRCA$Gene_ID
lncRNA.BRCA=lncRNA.BRCA[,-1]
lncRNA.BRCA.normal=lncRNA.BRCA[,1:105]
colnames(lncRNA.BRCA.normal)=substr(colnames(lncRNA.BRCA.normal),13,24)
lncRNA.BRCA.tumor=lncRNA.BRCA[,106:942]
colnames(lncRNA.BRCA.tumor)=substr(colnames(lncRNA.BRCA.tumor),12,24)
lncRNA.BRCA.paried=cbind(lncRNA.BRCA.normal,lncRNA.BRCA.tumor[,colnames(lncRNA.BRCA.normal)])
dim(lncRNA.BRCA.paried)
sample.id=as.data.frame(colnames(lncRNA.BRCA.paried))
head(sample.id)
sample.id$type=rep(c("BRCA.Normal","BRCA.Tumor"),c(105,105))
table(sample.id$type)
sample.id$id=paste(sample.id$type,sample.id$`colnames(lncRNA.BRCA.paried)`, sep = ".")
colnames(lncRNA.BRCA.paried)=sample.id$id
lncRNA.BRCA.paried[1:4,1:5]
dim(lncRNA.BRCA.paried)
#
clin=read.table("tcga.breat/BRCA_clinicalMatrix.gz",header = T,sep = '\t',quote = '')
head(clin)
pdata=data.frame(clin$sampleID,clin$OS.time,clin$OS,clin$RFS.time,clin$RFS)
head(pdata)
#
pdata$clin.sampleID=gsub("-",".",pdata[,1])
head(pdata)
#
pdata$type=factor(ifelse(as.numeric(substr(pdata$clin.sampleID,14,15)) < 10,'BRCA.Tumor','BRCA.Normal'))
head(pdata)
pdata$id=substr(pdata$clin.sampleID, 1,12)
head(pdata)
pdata$Type=paste(pdata$type,pdata$id,sep = ".")
sub.pdata=pdata[which(pdata$type=="BRCA.Tumor"),]
head(sub.pdata)
sub.pdata=sub.pdata[!duplicated(sub.pdata$id),]
rownames(sub.pdata)=sub.pdata$id
#
o.id=intersect(colnames(lncRNA.BRCA.tumor),sub.pdata$id)
length(o.id)
sel.pdata=sub.pdata[o.id,]
head(sel.pdata)
dim(sel.pdata)
##########filter using survival##################
sur_data=lncRNA.BRCA.tumor
#write.csv(lncRNA.BRCA.tumor,"TCGA-BRCA-rnaexpr/lncRNA.BRCA.tumor.csv")
dfm=NULL
for ( n in 1:nrow(sur_data) ){
  x=sum(sur_data[n,]==0)
  y=rownames(sur_data)[n]
  df= as.data.frame(x,y)
  dfm <- rbind(dfm,df)
}
colnames(dfm)="counts"
head(dfm)
dim(dfm)
dfm$lncRNA_id=rownames(dfm)
sel_lnc_id=dfm[dfm$counts<167,]
dim(sel_lnc_id)##############______4537 lncRNA selected
head(sel_lnc_id)
#######################################
sur_data=sur_data[rownames(sel_lnc_id),]
dim(sur_data)
sur_data[1:4,1:4]
sur.da=sel.pdata[,2:3]
#sur.da=sel.pdata[,4:5]
sur.da=na.omit(sur.da)
dim(sur.da)
head(sur.da)
#sur_data=(lncRNA.BRCA.tumor - rowMeans(lncRNA.BRCA.tumor))/apply(lncRNA.BRCA.tumor,1,sd)
sur_data=sur_data[,rownames(sur.da)]
dim(sur_data)
dfs.status=sur.da$clin.OS
dfs=sur.da$clin.OS.time
#dfs.status=sur.da$clin.RFS
#dfs=sur.da$clin.RFS.time
log_rank_p <- apply(sur_data, 1, function(values1){
  group=ifelse(values1>median(values1),'high','low')
  survival_dat <- data.frame(group=group,dfs=dfs,dfs.status=dfs.status,stringsAsFactors = F)
  library(survival)
  my.surv <- Surv(survival_dat$dfs,survival_dat$dfs.status)
  kmfit2 <- survfit(my.surv~survival_dat$group)
  data.survdiff=survdiff(my.surv~group,data = survival_dat)
  p.val = 1 - pchisq(data.survdiff$chisq, length(data.survdiff$n) - 1)
})
names(log_rank_p[log_rank_p<0.05])
length((log_rank_p[log_rank_p<0.05]))
sig.list=names(log_rank_p[log_rank_p<0.05])
#
cox_results <- apply(sur_data , 1, function(values1){
  group=ifelse(values1>median(values1),'Migh','low')
  survival_dat <- data.frame(group=group,dfs=dfs,dfs.status=dfs.status,stringsAsFactors = F)
  library(survival)
  my.surv <- Surv(survival_dat$dfs,survival_dat$dfs.status)
  m=coxph(my.surv ~ group, data =  survival_dat)
  
  beta <- coef(m)
  se <- sqrt(diag(vcov(m)))
  HR <- exp(beta)
  HRse <- HR * se
  
  #summary(m)
  tmp <- round(cbind(coef = beta, se = se, z = beta/se, p = 1 - pchisq((beta/se)^2, 1),
                     HR = HR, HRse = HRse,
                     HRz = (HR - 1) / HRse, HRp = 1 - pchisq(((HR - 1)/HRse)^2, 1),
                     HRCILL = exp(beta - qnorm(.975, 0, 1) * se),
                     HRCIUL = exp(beta + qnorm(.975, 0, 1) * se)), 3)
  return(tmp['groupMigh',])
  
})
cox_results[,cox_results[4,]<0.05]
Results=cox_results[,cox_results[4,]<0.05]
Results[,1:5]
dim(Results)
write.csv(as.data.frame(t(Results)),"TCGA-BRCA-rnaexpr/deg.381.Results.csv")
ov.sur.id=intersect(sig.list,colnames(Results))
length(ov.sur.id)
#
##################degs limma #########
library(limma)
##########################################
exp=lncRNA.BRCA.paried
exp[1:4,1:4]
EXP=(exp - rowMeans(exp))/apply(exp,1,sd)
EXP=EXP[rownames(sel_lnc_id),]
dim(EXP)
design2=model.matrix(~0+factor(sample.id$type))
colnames(design2)=c('normal','tumor')
head(design2)
fit=lmFit(EXP,design2)
cont.matrix=makeContrasts('tumor-normal',levels = design2)
fit3=contrasts.fit(fit,cont.matrix)
fit3=eBayes(fit3)
options(digits = 4)
topTable(fit3,adjust='BH')
sig_fit_2<- topTable(fit3, adjust.method="BH", coef=1,number = Inf,resort.by="p")
sig_fit_2$FC=2^(sig_fit_2$logFC)
head(sig_fit_2)
DEG_2=sig_fit_2
sel_2=DEG_2[which(DEG_2$adj.P.Val <= 0.0001 & abs(DEG_2$logFC) >= 1),] ######__398 lncRNA selected
write.csv(sel_2,"TCGA-BRCA-rnaexpr/deg.398.Results.csv")
#sel_2=DEG_2[which(DEG_2$adj.P.Val <= 0.0001 & DEG_2$FC>2),] 
dim(sel_2)
head(sel_2)
sel_exp=EXP[rownames(sel_2),]
dim(sel_exp)
#
library(ComplexHeatmap)
library(circlize)
mycol <- colorRamp2(c(-1, 0, 1), c("blue", "white", "red"))
annot_df <- data.frame(group=sample.id$type)
# Define colors for each levels of qualitative variables
# Define gradient color for continuous variable (mpg)
col = list(group = c("BRCA.Normal" = "green", "BRCA.Tumor" = "purple") )
# Create the heatmap annotation
ha <- HeatmapAnnotation(annot_df, col = col)
# Combine the heatmap and the annotation
Heatmap(sel_exp, name = "Group", col = mycol, top_annotation = ha,cluster_columns = ,
        show_row_names = T,show_column_names = FALSE)
#########################################################
deg.sur.id=intersect(colnames(Results),rownames(sel_2))
length(deg.sur.id)######################################____48 deg and sur lncRNA selected
# Combine the heatmap and the annotation
sel.sel_exp=sel_exp[deg.sur.id,]
Heatmap(sel.sel_exp, name = "Group", col = mycol, top_annotation = ha,cluster_columns = F,
        show_row_names = T,show_column_names = FALSE)
#
deg.sur.Results=Results[,deg.sur.id]
deg.sur.Results=as.data.frame(t(deg.sur.Results))
head(deg.sur.Results)
write.csv(deg.sur.Results,"TCGA-BRCA-rnaexpr/deg.sur.os.Results.csv")
#
bad.lncRNA=subset(deg.sur.Results,p<0.01)
dim(bad.lncRNA)
head(bad.lncRNA)
#
can.lnc=as.data.frame(t(sur_data[rownames(deg.sur.Results),]))
dim(can.lnc)
dim(sur.da)
sur.da=sur.da[rownames(can.lnc),]
sur.lnc.comb=cbind(sur.da,can.lnc)
sur.lnc.comb[1:3,1:5]
write.csv(sur.lnc.comb,"TCGA-BRCA-rnaexpr/sur.lnc.comb.csv")
sur.lnc.comb=read.csv("TCGA-BRCA-rnaexpr/sur.lnc.comb.csv",header = T,row.names = 1)
sur.lnc.comb$group=ifelse(sur.lnc.comb$ENSG00000230838.1>median(sur.lnc.comb$ENSG00000230838.1),"2","1")
#colnames(sur.lnc.comb)="ENSG00000230838.1"
#####################________curve_HR
library(survival)
library(survminer)
sur=sur.lnc.comb
#ss=Surv(data$DFS, data$DFS_status)
ss=Surv(sur$clin.OS.time, sur$clin.OS)
cox = summary(coxph(ss~sur$group))
pvalue=cox$sctest['pvalue'];
hr = round(cox$conf.int[1],2)
hr_left = round(cox$conf.int[3],2)
hr_right = round(cox$conf.int[4],2)
conf_int =  paste(" (", hr_left, " - ", hr_right, ")", sep=""); 
txt = paste("HR = ", hr, conf_int, "\nlogrank P = ", signif(pvalue, 2), sep="")
text(grconvertX(0.98, "npc"), grconvertY(.97, "npc"),
     labels=txt, adj=c(1, 1))
list(pvalue, hr, hr_left, hr_right)
#######################################################
fit2 <- survfit(Surv(sur$clin.OS.time, sur$clin.OS) ~ group, data = sur)
ggsurvplot(fit2, data = sur,
           title =paste(colnames(sur.lnc.comb)[16],"HR","=", hr," (", hr_left, " - ", hr_right, ")","  logrank","P = ", pvalue, sep=""),
           pval = TRUE, pval.method = TRUE, # Add p-value &  method name
           surv.median.line = "hv",            # Add median survival lines
           legend.title = "group",               # Change legend titles
           legend.labs = c("low","high"),  # Change legend labels
           palette = c("#27408B","#CD2626"),                    # Use JCO journal color palette
           risk.table = TRUE,                  # Add No at risk table
           cumevents = TRUE,                   # Add cumulative No of events table
           tables.height = 0.15,               # Specify tables height
           tables.theme = theme_cleantable(),  # Clean theme for tables
           tables.y.text = FALSE,             # Hide tables y axis text
           ylab=" Overall survival probability",
           xlab="Time(days)"
)
###########################################
write.table(lncRNA.BRCA.paried,"TCGA-BRCA-rnaexpr/lncRNA.BRCA.paried.txt",quote = F,sep = "\t")
lncRNA.BRCA.paried[1:4,1:4]
dim(lncRNA.BRCA.paried)
exp.lnc=as.data.frame(t(EXP[975,]))
colnames(exp.lnc)="lnc.ENSG00000230838.1"
head(exp.lnc)
head(sample.id)
bax.plot.data=cbind(sample.id,exp.lnc)
head(bax.plot.data)
#
library(dplyr) 
library(ggplot2)
library(ggpubr)
theme_set(theme_pubclean())
e <- ggplot(bax.plot.data, aes(x = type, y =lnc.ENSG00000230838.1 ))
e + geom_boxplot(
  aes(fill = type),
  position = position_dodge(0.9) 
) +
  scale_fill_manual(values = c("#27408B","#CD2626"))+ stat_compare_means(method = "t.test")

ggpaired(bax.plot.data, x = "type", y = "lnc.ENSG00000230838.1",
         color = "type", line.color = "gray", line.size = 0.4,
         palette = "lancet")+
  stat_compare_means(paired = TRUE)
############
#
clin.sum=data.frame(
  clin$sampleID,
  clin$OS.time,
  clin$OS,
  clin$RFS.time,
  clin$RFS,
  clin$age_at_initial_pathologic_diagnosis,
  clin$gender,
  clin$pathologic_M,
  clin$pathologic_N,
  clin$pathologic_stage,
  clin$pathologic_T,
  clin$ER_Status_nature2012,
  clin$PR_Status_nature2012,
  clin$HER2_Final_Status_nature2012,
  clin$additional_pharmaceutical_therapy,
  clin$lymph_node_examined_count,
  clin$number_of_lymphnodes_positive_by_he,
  clin$PAM50_mRNA_nature2012,
  clin$PAM50Call_RNAseq
)
rownames(clin.sum)=clin.sum$clin.sampleID
head(clin.sum)
clin.sum.sel=cbind(sel.pdata$id,clin.sum[sel.pdata$clin.sampleID,])
dim(clin.sum.sel)
dim(sel.pdata)
colnames(clin.sum.sel)[1]="id"
rownames(clin.sum.sel)=clin.sum.sel$id
##########
clin.sum.sel[1:4,1:4]
dim(sur.lnc.comb)
sur.lnc.comb[1:4,1:4]
clin.sum.824=cbind(sur.lnc.comb$group,clin.sum.sel[rownames(sur.lnc.comb),])
clin.sum.824=cbind(clin.sum.824,sur.lnc.comb$ENSG00000230838.1)
dim(clin.sum.824)
colnames(clin.sum.824)[1]="group.lnc"
colnames(clin.sum.824)[22]="ENSG00000230838.1"
clin.sum.824$group.LNC=ifelse(clin.sum.824$group.lnc=="1","low","high")
clin.sum.824$age=ifelse(clin.sum.824$clin.age_at_initial_pathologic_diagnosis <50, "less.50","lager.50")
head(clin.sum.824)
write.csv(clin.sum.824,"TCGA-BRCA-rnaexpr/clin.sum.824.samples.csv")
#################__cox regression analysis###############################
clin.data=read.csv("TCGA-BRCA-rnaexpr/clin.sum.824.samples1.csv",header = T,row.names = 1)
head(clin.data)
colnames(clin.data)[1]="group"
clin.data$LNR=clin.data$clin.number_of_lymphnodes_positive_by_he/clin.data$clin.lymph_node_examined_count
head(clin.data)
ss = Surv(clin.data$clin.OS.time, clin.data$clin.OS)
cox = summary(coxph(ss~clin.data$group+clin.data$clin.age_at_initial_pathologic_diagnosis+
                      as.factor(clin.data$clin.pathologic_stage)+
                      clin.data$clin.PAM50Call_RNAseq+ 
                      clin.data$clin.ER_Status_nature2012+clin.data$clin.PR_Status_nature2012+
                      clin.data$clin.HER2_Final_Status_nature2012,data=clin.data))
cox
#########################_________Forestplot
library(forestplot)
# Cochrane data from the 'rmeta'-package
cochrane_from_rmeta <- 
  structure(list(
    HR = c(NA, NA,1.88, 	1.04, 	NA,	1.88, 	3.72, 	7.24, 	NA,	3.31, 	1.56, 	1.86, 	2.53, 	0.67, 	0.56, 	0.39 ), 
    lower = c(NA, NA,1.19,	1.02,	NA,	0.93,	1.77,	2.94,	NA,	1.20,	0.64,	0.76,	0.64,	0.32,	0.29,	0.17),
    upper = c(NA, NA,2.97,	1.06,	NA,	3.80,	7.79,	17.86,	NA,	9.13,	3.79,	4.60,	9.98,	1.42,	1.08,	0.89)),
    .Names = c("HR", "lower", "upper"), 
    row.names = c(NA, -16L), 
    class = "data.frame")

tabletext<-cbind(
  c("", "Multivariate risk factors", "risk_group","age","stage I (ref)","stage II","stage III","stage IV","PAM50.Basal(ref)","PAM50.Her2","PAM50.LumA","PAM50.LumB","PAM50.Normal","ER.status","PR.status","HER2.status"),
  c("", "HR", "1.88", "1.04", 	NA,	"1.88", 	"3.72", 	"7.24", 	NA,	"3.31", 	"1.56", 	"1.86", 	"2.53", 	"0.67", 	"0.56", 	"0.39" ),
  c("", "95%CI", "(1.19-2.97)","(1.02-1.06)",NA,"(0.93-3.79)","(1.77-7.79)","(2.94-17.86)",NA,"(1.20-9.13)","(0.64-3.79)","(0.76-4.60)","(0.64-9.98)","(0.32-1.42)","(0.29-1.08)","(0.17-0.89)"),
  c("", "P value","0.007", 	"<0.0001",	NA,	"0.077", 	"0.001", 	"<0.0001", 	NA,	"0.021", 	"0.325", 	"0.177", 	"0.184", 	"0.301", 	"0.083", 	"0.026" ))
forestplot(tabletext, 
           cochrane_from_rmeta,
           clip=c(0.1,Inf), lwd.zero=2,ci.vertices.height=0.05,
           xlog=TRUE, boxsize = .3,lwd.ci=3,lty.ci=1,ci.vertices=TRUE,
           col=fpColors(box="#27408B",line="#CD2626", summary="royalblue"))
##########################################################
cox = summary(coxph(ss~clin.data$clin.HER2_Final_Status_nature2012,data=clin.data))
cox
#
cochrane_from_rmeta <- 
  structure(list(
    HR = c(NA, NA,1.63,	1.03, 	NA,	1.41, 	2.72, 	10.03, 	NA,	2.66, 	1.22, 	2.04, 	1.70, 	1.00, 	0.93, 	0.96  ), 
    lower = c(NA, NA,1.13,	1.02, 	NA,	0.80, 	1.48, 	4.58, 	NA,	1.31, 	0.71, 	1.14, 	0.63, 	0.65, 	0.63, 	0.53 ),
    upper = c(NA, NA,2.33, 	1.05, 	NA,	2.50, 	5.00, 	21.90, 	NA,	5.39, 	2.08, 	3.67, 	4.60, 	1.55, 	1.37, 	1.72 )),
    .Names = c("HR", "lower", "upper"), 
    row.names = c(NA, -16L), 
    class = "data.frame")

tabletext<-cbind(
  c("", "Uniivariate risk factors", "risk_group","age","stage I (ref)","stage II","stage III","stage IV","PAM50.Basal(ref)","PAM50.Her2","PAM50.LumA","PAM50.LumB","PAM50.Normal","ER.status","PR.status","HER2.status"),
  c("", "HR", "1.63","1.03", 	NA,	"1.41", 	"2.72", 	"10.03", 	NA,	"2.66", 	"1.22", 	"2.04", 	"1.70", 	"1.00", 	"0.93", 	"0.96"  ),
  c("", "95%CI", "(1.13-2.33)","(1.02-1.05)",NA,"(0.80-2.50)","(1.48-5.00)","(4.58-21.90)",NA,"(1.31-5.39)","(0.71-2.08)","(1.14-3.67)","(0.63-4.60)","(0.65-1.55)","(0.63-1.37)","(0.53-1.72)"),
  c("", "P value","0.008", 	"<0.0001", 	NA,	"0.236", 	"0.001", 	"<0.0001", 	NA,	"0.007", 	"0.472", 	"0.017", 	"0.295", 	"0.980", 	"0.700", 	"0.880"  ))
forestplot(tabletext, 
           cochrane_from_rmeta,
           clip=c(0.1,Inf), lwd.zero=2,ci.vertices.height=0.05,
           xlog=TRUE, boxsize = .3,lwd.ci=3,lty.ci=1,ci.vertices=TRUE,
           col=fpColors(box="#27408B",line="#CD2626", summary="royalblue"))
########################survival subgroup analysis##########
###########
sub=subset(clin.data,clin.data$clin.ER_Status_nature2012=="Negative"&clin.data$clin.PR_Status_nature2012=="Negative"&clin.data$clin.HER2_Final_Status_nature2012=="Positive")
dim(sub)
ss=Surv(sub$clin.OS.time, sub$clin.OS)
plot(survfit(ss~sub$group.LNC), col=c("#FF0000","#27408B"),
     main="survival-lnc.ENSG00000230838.1-ER.N-PR.N-HER2.P", cex.main=.9, xlab="Overall survival [days]", ylab="Overall Survival Probability",mark.time=TRUE,
     lwd=3,las=1)
cox = summary(coxph(ss~sub$group))
pvalue=cox$sctest['pvalue'];
hr = round(cox$conf.int[1],2)
hr_left = round(cox$conf.int[3],2)
hr_right = round(cox$conf.int[4],2)
conf_int =  paste(" (", hr_left, " - ", hr_right, ")", sep=""); 
txt = paste("HR = ", hr, conf_int, "\nlogrank P = ", signif(pvalue, 2), sep="")
text(grconvertX(0.98, "npc"), grconvertY(.97, "npc"),
     labels=txt, adj=c(1, 1))
list(pvalue, hr, hr_left, hr_right)
legendtext = paste(levels(sub$group.LNC),": ",table(sub$group.LNC), "(",table(sub$group.LNC[sub$clin.OS==1]),")",sep="")
legend("bottomleft",col=c("#FF0000","#27408B"), legend=legendtext,lty=1,lwd=3)
##################__deg difference between pr, er and her3 status #################################
colnames(clin.data)
mean(clin.data$ENSG00000230838.1)
sd(clin.data$ENSG00000230838.1)
clin.data$z.ENSG00000230838.1=(clin.data$ENSG00000230838.1-6.642)/6.801
#
sub=subset(clin.data,clin.data$clin.HER2_Final_Status_nature2012=="Positive"|clin.data$clin.HER2_Final_Status_nature2012=="Negative")
e <- ggplot(sub, aes(x = clin.HER2_Final_Status_nature2012, y =z.ENSG00000230838.1 ))
e + geom_boxplot(
  aes(fill = clin.HER2_Final_Status_nature2012),
  position = position_dodge(0.9) 
) +
  scale_fill_manual(values = c("#27408B","#CD2626"))+stat_compare_means(method = "t.test")
###################___pROC___#########
library(pROC)
roc.data=read.csv("TCGA-BRCA-rnaexpr/roc.csv",header = T, row.names = 1)
head(roc.data)
#roc.data=clin.data[which(clin.data$clin.OS.time<median(clin.data$clin.OS.time)&clin.data$clin.OS=="0")]
res.roc=roc(roc.data$clin.OS,roc.data$group.lnc,ci=TRUE,of="auc")
plot.roc(res.roc, print.auc = TRUE, print.thres = "best",col="tomato2",axes=TRUE,legacy.axes=TRUE,lwd=2.5)
legend("bottomright", legend=c("lnc","Reference"), col=c("tomato2","grey"), lwd=1,cex=0.6,bty="n")
##############################
